# Supplementary material for: MiR-126-3p and MiR-223-3p as Biomarkers for Prediction of Thrombotic Risk in Patients with Acute Myocardial Infarction and Primary Angioplasty
Source: J Pers Med. 2021 Jun 4;11(6):508. doi: 10.3390/jpm11060508 (PMC8230013; doi:10.3390/jpm11060508)
Supplement: Supplementary file 1 [file jpm-11-00508-s001.zip]

Archive with 1 entries (1 files):
- jpm-1202782-supplementary.pdf
